# Supplementary material for: Repeated (S)-ketamine administration ameliorates the spatial working memory impairment in mice with chronic pain: role of the gut microbiota–brain axis
Source: Gut Microbes. 2024 Feb 8;16(1):2310603. doi: 10.1080/19490976.2024.2310603 (PMC10860353; doi:10.1080/19490976.2024.2310603)
Supplement: Supplemental Material [file KGMI_A_2310603_SM1888.zip]

Archive with 5 entries (5 files):
- Supplemental_Figure1_caption.docx
- Supplemental_Figure_1.tif
- Table S3.docx
- Table S2.docx
- Table S1.docx
